# Supplementary material for: Novel human lymph node-derived matrix supports the adhesion of metastatic oral carcinoma cells
Source: BMC Cancer. 2023 Aug 14;23:750. doi: 10.1186/s12885-023-11275-6 (PMC10424355; doi:10.1186/s12885-023-11275-6)
Supplement: Supplementary file 1 — Additional file 1: Excel Tables [file 12885_2023_11275_MOESM1_ESM.xlsx]

## Sheet: Index
Supplementary Tables			Index
Table S1. Clinical and pathological characteristics of the donors of OU-OTSCC cell lines. TNM classification (8th edition) is based on the pathology report.
Table S2. Differentially expressed shared proteins in Myogel and human Lymphogel.
Table S3. Shared and unique adhesion proteins in a comparison of Myogel with porcine Lymphogel.
Table S4. Shared and unique adhesion proteins in a comparison of Myogel with human Lymphogel.
Table S5. Shared and unique adhesion proteins in a comparison of porcine Lymphogel with human Lymphogel.
Table S6. Unique adhesion proteins of human Lymphogel.
Table S7. Unique adhesion proteins of human Lymphogel with extracellular location based on UniProt database.

## Sheet: Table S1
Table S1. Clinical and pathological characteristics of the donors of OU-OTSCC cell lines. TNM classification (8th edition) is based on the pathology report.
Cell line	Sexa	Ageb	TNM	Specimen site and type	Grade
OU-OTSCC15	F	65	T2N0M0	primary tongue	2
OU-OTSCC7A	M	72	T3N2cM0	primary tongue	2
OU-OTSCC7B				neck lymph node metastasis
OU-OTSCC9A	M	54	T4N3M1a	primary tongue	2
OU-OTSCC9B				neck lymph node metastasis
OU-OTSCC18A	M	55	T3N3M0	primary tongue	2
OU-OTSCC18B				neck lymph node metastasis
aM=male, F=female, bAge in years

## Sheet: Table S2
Table S2. Differentially expressed shared proteins in Myogel and human Lymphogel.
Protein entry	Accession	Protein names	Lymphogel	Myogel	log2FC
C9J3N8HUMAN	C9J3N8	Heat shock protein beta-1	5.88372	10.6024	4.71868
S4R3C6HUMAN	S4R3C6	Transforming growth factor-beta-induced protein ig-h3 (Fragment)	6.30388	10.8289	4.52504
J3QT83HUMAN	J3QT83	Collagen alpha-1(XIV) chain (Fragment) 1	10.1585	14.4253	4.26678
Q4G0W3HUMAN	Q4G0W3	COL14A1 protein 1	8.85437	13.1154	4.26104
A0A0D9SFY5HUMAN	A0A0D9SFY5	Lamin-B1 (Fragment)	6.58811	10.7031	4.115
CO1A1HUMAN	P02452	Collagen alpha-1(I) chain	10.4506	14.5338	4.08321
H0YGZ3HUMAN	H0YGZ3	Tenascin (Fragment)	8.69837	12.723	4.02465
TENAHUMAN	P24821	Tenascin	10.362	14.2218	3.85978
BGH3HUMAN	Q15582	Transforming growth factor-beta-induced protein ig-h3	8.64204	12.3445	3.70247
H0Y8L3HUMAN	H0Y8L3	Transforming growth factor-beta-induced protein ig-h3 (Fragment)	8.58621	12.2547	3.66853
COEA1HUMAN	Q05707	Collagen alpha-1(XIV) chain 1	11.1596	14.8236	3.66392
PDLI7HUMAN	Q9NR12	PDZ and LIM domain protein 7	8.5968	12.2547	3.65793
A0A494C024HUMAN	A0A494C024	Myosin-11	10.5899	14.1501	3.56021
F10A5HUMAN	Q8NFI4	Putative protein FAM10A5	7.79567	11.3365	3.54088
H0Y5C6HUMAN	H0Y5C6	Filamin-A (Fragment)	11.1651	14.699	3.53386
COF2HUMAN	Q9Y281	Cofilin-2	9.34326	12.8534	3.51013
A0A0D9SFE5HUMAN	A0A0D9SFE5	Lamin B1 isoform CRAa	7.99129	11.481	3.48972
H0Y5F3HUMAN	H0Y5F3	Filamin-A (Fragment)	9.47162	12.9145	3.44284
J3QSU6HUMAN	J3QSU6	Tenascin	10.3213	13.6681	3.34681
J3KTJ1HUMAN	J3KTJ1	Myosin regulatory light chain 12A (Fragment)	9.63324	12.963	3.32974
A0A0C4DGC5HUMAN	A0A0C4DGC5	Prelamin-A/C (Fragment)	9.03137	12.3571	3.3257
E9PBF6HUMAN	E9PBF6	Lamin-B1	9.07798	12.3605	3.28255
TLN1HUMAN	Q9Y490	Talin-1	11.5841	14.8533	3.26919
F5H7V9HUMAN	F5H7V9	Tenascin	10.1714	13.4405	3.26914
E9PC84HUMAN	E9PC84	Tenascin	10.1688	13.4286	3.25985
LMNB2HUMAN	Q03252	Lamin-B2	9.43657	12.6755	3.23898
C9JDS9HUMAN	C9JDS9	Tubulin alpha-4A chain (Fragment)	9.58919	12.765	3.17579
E9PND2HUMAN	E9PND2	Cysteine and glycine-rich protein 1 (Fragment)	9.4983	12.6705	3.17217
K7EP19HUMAN	K7EP19	Alpha-actinin-4 (Fragment)	9.22813	12.3525	3.1244
LMNB1HUMAN	P20700	Lamin-B1	9.46289	12.5499	3.08699
C9JNG9HUMAN	C9JNG9	Collagen alpha-3(VI) chain (Fragment)	10.5691	13.5607	2.99167
F10A1HUMAN	P50502	Hsc70-interacting protein	9.27901	12.2633	2.98428
D6RAN1HUMAN	D6RAN1	PDZ and LIM domain protein 7 (Fragment)	7.82829	10.7908	2.96252
K7EJP1HUMAN	K7EJP1	ATP synthase subunit alpha mitochondrial (Fragment) A	8.89376	11.8126	2.91885
K7EQH4HUMAN	K7EQH4	ATP synthase subunit alpha mitochondrial (Fragment) A	8.89376	11.8126	2.91885
K7EK77HUMAN	K7EK77	ATP synthase subunit alpha mitochondrial (Fragment) A	8.98098	11.8776	2.89662
K7ERX7HUMAN	K7ERX7	ATP synthase subunit alpha mitochondrial (Fragment) A	9.00369	11.8776	2.87391
D6RF83HUMAN	D6RF83	PDZ and LIM domain protein 7 (Fragment)	7.9348	10.7908	2.85601
D6RH06HUMAN	D6RH06	PDZ and LIM domain protein 7 (Fragment)	7.9348	10.7908	2.85601
H7BYK4HUMAN	H7BYK4	PDZ and LIM domain protein 7 (Fragment)	7.9348	10.7908	2.85601
CO6A1HUMAN	P12109	Collagen alpha-1(VI) chain	10.5095	13.3477	2.83814
LAMC1HUMAN	P11047	Laminin subunit gamma-1	9.33125	12.1391	2.80787
G3V461HUMAN	G3V461	Creatine kinase B-type (Fragment)	8.85223	11.609	2.75678
G3V4N7HUMAN	G3V4N7	Creatine kinase B-type (Fragment)	8.86938	11.609	2.73962
TBA3EHUMAN	Q6PEY2	Tubulin alpha-3E chain	10.6722	13.4	2.72776
MYL9HUMAN	P24844	Myosin regulatory light polypeptide 9	10.922	13.6264	2.70441
MYH10HUMAN	P35580	Myosin-10	12.169	14.8715	2.70242
A0A087X0S5HUMAN	A0A087X0S5	Collagen alpha-1(VI) chain	10.2251	12.8897	2.66454
H7C3I1HUMAN	H7C3I1	Hsc70-interacting protein (Fragment)	9.232	11.8722	2.64021
E9PP21HUMAN	E9PP21	Cysteine and glycine-rich protein 1	10.4223	13.0552	2.6329
Q3KNR6HUMAN	Q3KNR6	Hsc70-interacting protein	9.21263	11.8405	2.62791
F8WE98HUMAN	F8WE98	Filamin-A (Fragment)	12.307	14.909	2.60204
TBA3CHUMAN	P0DPH7	Tubulin alpha-3C chain	10.8011	13.4	2.59884
TBA3DHUMAN	P0DPH8	Tubulin alpha-3D chain	10.8011	13.4	2.59884
F6VDH7HUMAN	F6VDH7	Hsc70-interacting protein (Fragment)	9.21263	11.8109	2.5983
ST134HUMAN	Q8IZP2	Putative protein FAM10A4	9.21263	11.8109	2.5983
H0YJW3HUMAN	H0YJW3	Alpha-actinin-1 (Fragment)	10.114	12.7056	2.59167
H0YJG0HUMAN	H0YJG0	Creatine kinase B-type (Fragment)	8.53389	11.1043	2.57037
KCRBHUMAN	P12277	Creatine kinase B-type	9.82711	12.3551	2.52799
G3V2B9HUMAN	G3V2B9	Alpha-1-antitrypsin (Fragment) A1	8.51562	10.9628	2.44717
EHD2HUMAN	Q9NZN4	EH domain-containing protein 2	8.34582	10.7554	2.40961
A0A0U1RQL8HUMAN	A0A0U1RQL8	Gelsolin (Fragment)	9.26989	11.6677	2.39782
Q5T0I0HUMAN	Q5T0I0	Gelsolin (Fragment)	9.26989	11.6677	2.39782
F8VVB9HUMAN	F8VVB9	Tubulin alpha-1B chain (Fragment)	10.5889	12.9823	2.39343
FLNCHUMAN	Q14315	Filamin-C	12.6137	14.9936	2.37991
F5H5D3HUMAN	F5H5D3	Tubulin alpha chain	11.2226	13.5808	2.35821
TBA1CHUMAN	Q9BQE3	Tubulin alpha-1C chain	11.2226	13.5808	2.35821
A0A1W2PQM2HUMAN	A0A1W2PQM2	Tubulin alpha-1C chain	10.2126	12.5666	2.35407
CSRP1HUMAN	P21291	Cysteine and glycine-rich protein 1	11.2172	13.5455	2.32833
G5E972HUMAN	G5E972	Lamina-associated polypeptide 2 isoforms beta/gamma	9.43888	11.7668	2.32789
LAP2BHUMAN	P42167	Lamina-associated polypeptide 2 isoforms beta/gamma	9.43888	11.7668	2.32789
K7EP04HUMAN	K7EP04	Heat shock protein beta-6	8.73044	11.0512	2.32078
A0A1X7SC65HUMAN	A0A1X7SC65	Heat shock protein beta-6 (Fragment)	8.74114	11.0512	2.31008
C9J2C0HUMAN	C9J2C0	Tubulin alpha chain (Fragment)	10.6548	12.9477	2.29296
TBA8HUMAN	Q9NY65	Tubulin alpha-8 chain	10.6548	12.9477	2.29296
F8VQQ4HUMAN	F8VQQ4	Tubulin alpha chain (Fragment)	10.6965	12.9823	2.28582
VINCHUMAN	P18206	Vinculin	13.0047	15.2762	2.27155
H0YAB0HUMAN	H0YAB0	Prelamin-A/C (Fragment)	12.6882	14.9466	2.25844
CO6A2HUMAN	P12110	Collagen alpha-2(VI) chain	11.1909	13.4089	2.21798
G3V2D6HUMAN	G3V2D6	Heterogeneous nuclear ribonucleoproteins C1/C2 (Fragment)	9.52507	11.7411	2.21605
G3V5V7HUMAN	G3V5V7	Heterogeneous nuclear ribonucleoproteins C1/C2 (Fragment)	9.52507	11.7411	2.21605
SH3L1HUMAN	O75368	SH3 domain-binding glutamic acid-rich-like protein L	8.84767	11.0545	2.20686
HSPB1HUMAN	P04792	Heat shock protein beta-1	12.3454	14.5416	2.1962
LAP2AHUMAN	P42166	Lamina-associated polypeptide 2 isoform alpha	9.68556	11.8737	2.18812
TBA1BHUMAN	P68363	Tubulin alpha-1B chain	11.3963	13.5808	2.18457
A0A0G2JNQ3HUMAN	A0A0G2JNQ3	Heterogeneous nuclear ribonucleoprotein C-like 2 L2	9.70766	11.8799	2.17228
A0A0G2JPF8HUMAN	A0A0G2JPF8	Heterogeneous nuclear ribonucleoprotein C-like 4 L4	9.70766	11.8799	2.17228
HNRC1HUMAN	O60812	Heterogeneous nuclear ribonucleoprotein C-like 1 L1	9.70766	11.8799	2.17228
HNRC2HUMAN	B2RXH8	Heterogeneous nuclear ribonucleoprotein C-like 2 L2	9.70766	11.8799	2.17228
HNRC3HUMAN	B7ZW38	Heterogeneous nuclear ribonucleoprotein C-like 3 L3	9.70766	11.8799	2.17228
HNRC4HUMAN	P0DMR1	Heterogeneous nuclear ribonucleoprotein C-like 4 L4	9.70766	11.8799	2.17228
TBA1AHUMAN	Q71U36	Tubulin alpha-1A chain	12.249	14.4166	2.16763
H7C144HUMAN	H7C144	Alpha-actinin-4 (Fragment)	10.7079	12.8722	2.16427
E9PJ32HUMAN	E9PJ32	Transgelin (Fragment)	12.2449	14.4039	2.15907
F8WE04HUMAN	F8WE04	Heat shock protein beta-1	12.0089	14.1671	2.15813
V9GZ17HUMAN	V9GZ17	Tubulin alpha-8 chain (Fragment)	8.79504	10.8724	2.07735
AINXHUMAN	Q16352	Alpha-internexin	11.9164	13.9848	2.06844
E7EMV2HUMAN	E7EMV2	Neurofilament medium polypeptide	11.9164	13.9848	2.06844
E7ESP9HUMAN	E7ESP9	Neurofilament medium polypeptide	11.9164	13.9848	2.06844
NFHHUMAN	P12036	Neurofilament heavy polypeptide	11.9164	13.9848	2.06844
NFMHUMAN	P07197	Neurofilament medium polypeptide	11.9164	13.9848	2.06844
NFLHUMAN	P07196	Neurofilament light polypeptide	11.9694	13.9848	2.0154
TBA4AHUMAN	P68366	Tubulin alpha-4A chain	10.9421	12.9477	2.00561
A0A0D9SGB2HUMAN	A0A0D9SGB2	Four and a half LIM domains protein 1 (Fragment)	13.7458	11.7444	-2.00142
Q5JXI0HUMAN	Q5JXI0	Four and a half LIM domains protein 1 (Fragment)	13.7458	11.7444	-2.00142
A0A0D9SFZ9HUMAN	A0A0D9SFZ9	Four and a half LIM domains protein 1 (Fragment)	14.3021	12.2679	-2.03419
Q5JXH7HUMAN	Q5JXH7	Four and a half LIM domains protein 1 (Fragment)	14.3021	12.2679	-2.03419
Q5JXH8HUMAN	Q5JXH8	Four and a half LIM domains protein 1 (Fragment)	14.3021	12.2679	-2.03419
Q5JXI3HUMAN	Q5JXI3	Four and a half LIM domains protein 1 (Fragment)	14.3021	12.2679	-2.03419
Q5JXI2HUMAN	Q5JXI2	Four and a half LIM domains protein 1	14.3168	12.2679	-2.04891
TBB4BHUMAN	P68371	Tubulin beta-4B chain	10.5947	8.54126	-2.05342
A0A494C0D6HUMAN	A0A494C0D6	Four and a half LIM domains protein 1	14.3595	12.2679	-2.09157
PGK1HUMAN	P00558	Phosphoglycerate kinase 1	13.8359	11.7329	-2.10308
FHL1HUMAN	Q13642	Four and a half LIM domains protein 1	14.6143	12.4981	-2.11618
I3L312HUMAN	I3L312	Protein disulfide-isomerase (Fragment)	12.2289	10.1014	-2.12755
PRDX2HUMAN	P32119	Peroxiredoxin-2	14.9179	12.7826	-2.13534
Q5JXI8HUMAN	Q5JXI8	Four and a half LIM domains protein 1 (Fragment)	14.4121	12.2679	-2.14423
ANXA6HUMAN	P08133	Annexin A6	12.7556	10.5735	-2.18203
A0A087WU08HUMAN	A0A087WU08	Haptoglobin	14.4377	12.1714	-2.26631
F8W0C6HUMAN	F8W0C6	Keratin type II cytoskeletal 5 (Fragment)	12.0559	9.77386	-2.28203
C9JRG0HUMAN	C9JRG0	Hemoglobin subunit delta (Fragment)	13.1411	10.8406	-2.30052
WDR1HUMAN	O75083	WD repeat-containing protein 1	11.6376	9.2933	-2.34434
E9PFT6HUMAN	E9PFT6	Hemoglobin subunit delta	15.2939	12.9445	-2.34935
M0QXZ3HUMAN	M0QXZ3	Complement C3 (Fragment)	11.5017	9.14885	-2.35284
C9J8F3HUMAN	C9J8F3	Fructose-bisphosphate aldolase C (Fragment)	11.2356	8.88118	-2.35439
A0A087WUZ3HUMAN	A0A087WUZ3	Spectrin beta chain	11.2839	8.91143	-2.3725
A0A3B3IS95HUMAN	A0A3B3IS95	L-lactate dehydrogenase	12.5663	10.1838	-2.38247
A1AG1HUMAN	P02763	Alpha-1-acid glycoprotein 1	15.1755	12.774	-2.40145
K7EKH5HUMAN	K7EKH5	Fructose-bisphosphate aldolase C (Fragment)	11.3023	8.88118	-2.42112
D6RBL5HUMAN	D6RBL5	Annexin	11.9702	9.54777	-2.42242
J3KSV6HUMAN	J3KSV6	Fructose-bisphosphate aldolase C (Fragment)	11.3346	8.88118	-2.45345
J3QKP5HUMAN	J3QKP5	Fructose-bisphosphate aldolase C (Fragment)	11.3346	8.88118	-2.45345
K2C7HUMAN	P08729	Keratin type II cytoskeletal 7	13.191	10.7326	-2.45838
F8W1U3HUMAN	F8W1U3	Keratin type II cytoskeletal 8 (Fragment)	12.2355	9.77386	-2.46165
A8MVZ9HUMAN	A8MVZ9	Fructose-bisphosphate aldolase	11.3612	8.88118	-2.47998
H3BMQ8HUMAN	H3BMQ8	Fructose-bisphosphate aldolase A (Fragment)	13.4057	10.8931	-2.51252
K2C5HUMAN	P13647	Keratin type II cytoskeletal 5	12.2885	9.77386	-2.51465
SPTB2HUMAN	Q01082	Spectrin beta chain non-erythrocytic 1	11.4561	8.93183	-2.52429
I3L398HUMAN	I3L398	Protein disulfide-isomerase (Fragment)	11.7561	9.21795	-2.53814
A0A0B4J1R6HUMAN	A0A0B4J1R6	Transketolase	12.1871	9.63183	-2.55525
HPTHUMAN	P00738	Haptoglobin	15.181	12.623	-2.55799
HEMOHUMAN	P02790	Hemopexin	13.9135	11.3433	-2.57026
H3BR04HUMAN	H3BR04	Fructose-bisphosphate aldolase A (Fragment)	13.4686	10.8931	-2.57551
J3QLC9HUMAN	J3QLC9	Haptoglobin (Fragment)	14.962	12.3244	-2.63755
H7C0L5HUMAN	H7C0L5	Inter-alpha-trypsin inhibitor heavy chain H4 (Fragment)	11.6801	9.02786	-2.65222
A0A5H1ZRQ3HUMAN	A0A5H1ZRQ3	Immunoglobulin kappa constant (Fragment)	15.2221	12.541	-2.68109
IGKCHUMAN	P01834	Immunoglobulin kappa constant	15.2786	12.5934	-2.68517
K2C75HUMAN	O95678	Keratin type II cytoskeletal 75	12.4633	9.77386	-2.68939
A0A0C4DGL8HUMAN	A0A0C4DGL8	Haptoglobin	14.99	12.2856	-2.70438
H0Y300HUMAN	H0Y300	Haptoglobin	14.99	12.2856	-2.70438
J3QR68HUMAN	J3QR68	Haptoglobin (Fragment)	14.99	12.2856	-2.70438
IGHA1HUMAN	P01876	Immunoglobulin heavy constant alpha 1	15.2468	12.492	-2.75478
A0A286YEY1HUMAN	A0A286YEY1	Immunoglobulin heavy constant alpha 1 (Fragment)	15.1439	12.3877	-2.75615
F8VUG2HUMAN	F8VUG2	Keratin type II cytoskeletal 8 (Fragment)	12.5398	9.77386	-2.76589
A6NIW5HUMAN	A6NIW5	Peroxiredoxin 2 isoform CRAa	13.1122	10.3418	-2.77036
K2C6BHUMAN	P04259	Keratin type II cytoskeletal 6B	12.5449	9.77386	-2.77103
IQGA1HUMAN	P46940	Ras GTPase-activating-like protein IQGAP1	14.9075	12.1356	-2.77185
I3NI03HUMAN	I3NI03	Protein disulfide-isomerase (Fragment)	11.6322	8.85899	-2.77321
FIBBHUMAN	P02675	Fibrinogen beta chain	15.3025	12.5203	-2.78221
K2C8HUMAN	P05787	Keratin type II cytoskeletal 8	13.5244	10.7326	-2.79178
K7EM20HUMAN	K7EM20	14-3-3 protein epsilon (Fragment)	12.0431	9.14901	-2.89406
K2C6AHUMAN	P02538	Keratin type II cytoskeletal 6A	12.7207	9.77386	-2.94684
CO3HUMAN	P01024	Complement C3	15.1793	12.2008	-2.97855
TKTHUMAN	P29401	Transketolase	12.7531	9.74561	-3.00747
A0A494C060HUMAN	A0A494C060	Alpha-actinin-2 (Fragment)	13.5259	10.5069	-3.01901
D6REL8HUMAN	D6REL8	Fibrinogen beta chain	15.1609	12.1239	-3.037
H0YC77HUMAN	H0YC77	Annexin (Fragment)	9.10658	6.06904	-3.03753
B7ZKJ8HUMAN	B7ZKJ8	ITIH4 protein	12.1255	9.02786	-3.09763
ALDOCHUMAN	P09972	Fructose-bisphosphate aldolase C	12.0213	8.89645	-3.1248
A8MW50HUMAN	A8MW50	L-lactate dehydrogenase (Fragment)	12.3146	9.18377	-3.13087
K2C6CHUMAN	P48668	Keratin type II cytoskeletal 6C	12.9152	9.77386	-3.14129
ITIH4HUMAN	Q14624	Inter-alpha-trypsin inhibitor heavy chain H4	12.2286	9.02786	-3.20075
E9PEW8HUMAN	E9PEW8	Hemoglobin subunit delta (Fragment)	15.2266	11.9609	-3.26566
I3L3P5HUMAN	I3L3P5	Protein disulfide-isomerase (Fragment)	10.849	7.54748	-3.30148
A0A286YEY5HUMAN	A0A286YEY5	Immunoglobulin heavy constant alpha 2 (Fragment)	14.764	11.3665	-3.39747
IGHA2HUMAN	P01877	Immunoglobulin heavy constant alpha 2	14.7701	11.3665	-3.40359
F6THM6HUMAN	F6THM6	Alpha-actinin-2	13.9621	10.5108	-3.45126
A0A0G2JMB2HUMAN	A0A0G2JMB2	Immunoglobulin heavy constant alpha 2 (Fragment)	14.8336	11.3665	-3.46706
A0A0J9YXZ5HUMAN	A0A0J9YXZ5	Ras GTPase-activating-like protein IQGAP1	14.827	11.2412	-3.58579
H0YLE8HUMAN	H0YLE8	Ras GTPase-activating-like protein IQGAP1	14.7215	11.1285	-3.59297
IGHG3HUMAN	P01860	Immunoglobulin heavy constant gamma 3	15.0479	11.4232	-3.62468
IGHG2HUMAN	P01859	Immunoglobulin heavy constant gamma 2	15.1482	11.4247	-3.72347
A0A286YFJ8HUMAN	A0A286YFJ8	Immunoglobulin heavy constant gamma 4 (Fragment)	14.8757	11.1503	-3.72532
IGHG4HUMAN	P01861	Immunoglobulin heavy constant gamma 4	14.9208	11.1503	-3.77041
H3BS21HUMAN	H3BS21	Haptoglobin (Fragment)	13.701	9.86169	-3.83933
A0A3B3ISA6HUMAN	A0A3B3ISA6	Complement C4-B (Fragment)	12.1645	8.21563	-3.94885
H7BZ94HUMAN	H7BZ94	Protein disulfide-isomerase	14.1838	10.2275	-3.9563
S4R371HUMAN	S4R371	Fatty acid-binding protein heart (Fragment)	12.7497	8.76228	-3.98744
PDIA1HUMAN	P07237	Protein disulfide-isomerase	14.416	10.3793	-4.03674
FABPHHUMAN	P05413	Fatty acid-binding protein heart	13.1843	9.14522	-4.03904
HBEHUMAN	P02100	Hemoglobin subunit epsilon	12.9472	8.90112	-4.04607
FIBAHUMAN	P02671	Fibrinogen alpha chain	15.1358	11.038	-4.09776
CO4AHUMAN	P0C0L4	Complement C4-A	12.49	8.3775	-4.11252
A0A087WUA0HUMAN	A0A087WUA0	Fibrinogen alpha chain	14.5816	10.4311	-4.15051
A0A0G2JPR0HUMAN	A0A0G2JPR0	Complement C4-A	12.5682	8.3775	-4.19071
A0A140TA29HUMAN	A0A140TA29	Complement C4-B	12.5682	8.3775	-4.19071
A0A140TA32HUMAN	A0A140TA32	Complement C4-A	12.5682	8.3775	-4.19071
A0A140TA49HUMAN	A0A140TA49	Complement C4-A	12.5682	8.3775	-4.19071
A0A0G2JL54HUMAN	A0A0G2JL54	Complement C4-B	12.5789	8.3775	-4.20135
A0A140TA44HUMAN	A0A140TA44	Complement C4-A	12.5789	8.3775	-4.20135
F5GXS0HUMAN	F5GXS0	Complement C4-B	12.5789	8.3775	-4.20135
S4R3A2HUMAN	S4R3A2	Fatty acid-binding protein heart	12.1631	7.88148	-4.28164
TPISHUMAN	P60174	Triosephosphate isomerase	14.9314	10.4648	-4.46654
H0Y3Z3HUMAN	H0Y3Z3	Protein disulfide-isomerase (Fragment)	14.1142	9.61366	-4.5005
CO4BHUMAN	P0C0L5	Complement C4-B	12.9798	8.3775	-4.60226
IGLC2HUMAN	P0DOY2	Immunoglobulin lambda constant 2	14.034	9.33083	-4.70314
IGLC3HUMAN	P0DOY3	Immunoglobulin lambda constant 3	14.3021	9.33083	-4.9713
E9PFF2HUMAN	E9PFF2	Transketolase	11.2055	6.04576	-5.15974
A0A286YES1HUMAN	A0A286YES1	Immunoglobulin heavy constant gamma 3 (Fragment)	14.9079	9.15713	-5.75077
A0A4W9A917HUMAN	A0A4W9A917	Immunoglobulin heavy constant gamma 3 (Fragment)	14.9079	9.15713	-5.75077
A0A286YEY4HUMAN	A0A286YEY4	Immunoglobulin heavy constant gamma 2 (Fragment)	14.9006	8.74196	-6.15869
A0A5H1ZRQ7HUMAN	A0A5H1ZRQ7	Immunoglobulin lambda constant 7 (Fragment)	12.7473	6.4467	-6.30062
IGLC7HUMAN	A0M8Q6	Immunoglobulin lambda constant 7	12.7473	6.4467	-6.30062
IGLC6HUMAN	P0CF74	Immunoglobulin lambda constant 6	13.8284	6.4467	-7.3817

## Sheet: Table S3
Table S3. Shared and unique adhesion proteins in a comparison of Myogel with porcine Lymphogel.
Myogel			P-Lymphogel
Protein entry	Accession number	Protein description	Protein entry	Accession number	Protein description
RSSA_HUMAN	P08865	40S ribosomal protein SA	RSSA_PIG	Q4GWZ2	40S ribosomal protein SA
EZRI_HUMAN	P15311	Ezrin	F1SB42_PIG	F1SB42	Ezrin
FIBB_HUMAN	P02675	Fibrinogen beta chain	F1RX37_PIG	F1RX37	Fibrinogen beta chain
MOES_HUMAN	P26038	Moesin	MOES_PIG	P26042	Moesin
RAB1A_HUMAN	P62820	Ras-related protein Rab-1A	A0A5G2Q820_PIG	A0A5G2Q820	Ras-related protein Rab-1A
TENA_HUMAN	P24821	Tenascin	A0A287AVF2_PIG	A0A287AVF2	Tenascin
VINC_HUMAN	P18206	Vinculin	VINC_PIG	P26234	Vinculin
ACTB_HUMAN	P60709	Actin_ cytoplasmic 1	F1RX35_PIG	F1RX35	Fibrinogen gamma chain
ACTG_HUMAN	P63261	Actin_ cytoplasmic 2	A0A287AK19_PIG	A0A287AK19	Moesin.
ACTN1_HUMAN	P12814	Alpha-actinin-1	A0A287BS42_PIG	A0A287BS42	Fermitin family member 3
ACTN2_HUMAN	P35609	Alpha-actinin-2	F1RQ01_PIG	F1RQ01	Fermitin family member-3
ACTN3_HUMAN	Q08043	Alpha-actinin-3	KSYK_PIG	Q00655	Tyrosine-protein kinase SYK
APOA4_HUMAN	P06727	Apolipoprotein A-IV	A0A480EJV8_PIG	A0A480EJV8	Tyrosine protein kinase SYK
MUC18_HUMAN	P43121	Cell surface glycoprotein MUC18	F1RGJ2_PIG	F1RGJ2	Catenin alpha 1
CO3A1_HUMAN	P02461	Collagen alpha-1(III) chain	I3LUR7_PIG	I3LUR7	Collagen type VI alpha 3 chain
CO6A1_HUMAN	P12109	Collagen alpha-1(VI) chain	A0A287BBX9_PIG	A0A287BBX9	Craniofacial development protein 1
COEA1_HUMAN	Q05707	Collagen alpha-1(XIV) chain	A0A287ATF2_PIG	A0A287ATF2	Desmoglein 2
COFA1_HUMAN	P39059	Collagen alpha-1(XV) chain	K7GR16_PIG	K7GR16	Kin of IRRE-like protein 1 isoform 1
COIA1_HUMAN	P39060	Collagen alpha-1(XVIII) chain	A0A5G2R1K1_PIG	A0A5G2R1K1	Rac family small GTPase 2
CO6A2_HUMAN	P12110	Collagen alpha-2(VI) chain	I3LVS7_PIG	I3LVS7	Ras homolog family member A
CO6A3_HUMAN	P12111	Collagen alpha-3(VI) chain	A0A287ANK4_PIG	A0A287ANK4	Regulator of chromosome condensation 2
CSRP1_HUMAN	P21291	Cysteine and glycine-rich protein 1	A0A287B272_PIG	A0A287B272	Talin 2
FIBA_HUMAN	P02671	Fibrinogen alpha chain	F1SRU2_PIG	F1SRU2	Zyxin
FINC_HUMAN	P02751	Fibronectin
FLNA_HUMAN	P21333	Filamin-A
LEG1_HUMAN	P09382	Galectin-1
GNAS1_HUMAN	Q5JWF2	Guanine nucleotide-binding protein G(s) subunit alpha isoforms XLas
HSPB1_HUMAN	P04792	Heat shock protein beta-1
HBB_HUMAN	P68871	Hemoglobin subunit beta
LAMA4_HUMAN	Q16363	Laminin subunit alpha-4
LAMC1_HUMAN	P11047	Laminin subunit gamma-1
ML12A_HUMAN	P19105	Myosin regulatory light chain 12A
MYL9_HUMAN	P24844	Myosin regulatory light polypeptide 9
MYH10_HUMAN	P35580	Myosin-10
MYH9_HUMAN	P35579	Myosin-9
PPIA_HUMAN	P62937	Peptidyl-prolyl cis-trans isomerase A
POSTN_HUMAN	Q15063	Periostin
RAB10_HUMAN	P61026	Ras-related protein Rab-10
TLN1_HUMAN	Q9Y490	Talin-1
TLN2_HUMAN	Q9Y4G6	Talin-2
BGH3_HUMAN	Q15582	Transforming growth factor-beta-induced protein ig-h3
VTNC_HUMAN	P04004	Vitronectin
PARVA_HUMAN	Q9NVD7	Alpha-parvin
PARVB_HUMAN	Q9HBI1	Beta-parvin
COCA1_HUMAN	Q99715	Collagen alpha-1(XII) chain
ITB1_HUMAN	P05556	Integrin beta-1
LAMB1_HUMAN	P07942	Laminin subunit beta-1
LAMB2_HUMAN	P55268	Laminin subunit beta-2
LRP6_HUMAN	O75581	Low-density lipoprotein receptor-related protein 6
NID1_HUMAN	P14543	Nidogen-1
PALLD_HUMAN	Q8WX93	Palladin
PDLI1_HUMAN	O00151	PDZ and LIM domain protein 1
PGM5_HUMAN	Q15124	Phosphoglucomutase-like protein 5
SRBS1_HUMAN	Q9BX66	Sorbin and SH3 domain-containing protein 1
TENX_HUMAN	P22105	Tenascin-X
CSPG2_HUMAN	P13611	Versican core protein

## Sheet: Table S4
Table S4. Shared and unique adhesion proteins in a comparison of Myogel with human Lymphogel.
Myogel			H-Lymphogel
Protein entry	Accession number	Protein description	Protein entry	Accession number	Protein description
RSSA_HUMAN	P08865	40S ribosomal protein SA	RSSA_HUMAN	P08865	40S ribosomal protein SA
ACTB_HUMAN	P60709	Actin_ cytoplasmic 1	ACTB_HUMAN	P60709	Actin_ cytoplasmic 1
ACTG_HUMAN	P63261	Actin_ cytoplasmic 2	ACTG_HUMAN	P63261	Actin_ cytoplasmic 2
ACTN1_HUMAN	P12814	Alpha-actinin-1	ACTN1_HUMAN	P12814	Alpha-actinin-1
ACTN2_HUMAN	P35609	Alpha-actinin-2	ACTN2_HUMAN	P35609	Alpha-actinin-2
ACTN3_HUMAN	Q08043	Alpha-actinin-3	ACTN3_HUMAN	Q08043	Alpha-actinin-3
APOA4_HUMAN	P06727	Apolipoprotein A-IV	APOA4_HUMAN	P06727	Apolipoprotein A-IV
MUC18_HUMAN	P43121	Cell surface glycoprotein MUC18	MUC18_HUMAN	P43121	Cell surface glycoprotein MUC18
CO3A1_HUMAN	P02461	Collagen alpha-1(III) chain	CO3A1_HUMAN	P02461	Collagen alpha-1(III) chain
CO6A1_HUMAN	P12109	Collagen alpha-1(VI) chain	CO6A1_HUMAN	P12109	Collagen alpha-1(VI) chain
COEA1_HUMAN	Q05707	Collagen alpha-1(XIV) chain	COEA1_HUMAN	Q05707	Collagen alpha-1(XIV) chain
COFA1_HUMAN	P39059	Collagen alpha-1(XV) chain	COFA1_HUMAN	P39059	Collagen alpha-1(XV) chain
COIA1_HUMAN	P39060	Collagen alpha-1(XVIII) chain	COIA1_HUMAN	P39060	Collagen alpha-1(XVIII) chain
CO6A2_HUMAN	P12110	Collagen alpha-2(VI) chain	CO6A2_HUMAN	P12110	Collagen alpha-2(VI) chain
CO6A3_HUMAN	P12111	Collagen alpha-3(VI) chain	CO6A3_HUMAN	P12111	Collagen alpha-3(VI) chain
CSRP1_HUMAN	P21291	Cysteine and glycine-rich protein 1	CSRP1_HUMAN	P21291	Cysteine and glycine-rich protein 1
EZRI_HUMAN	P15311	Ezrin	EZRI_HUMAN	P15311	Ezrin
FIBA_HUMAN	P02671	Fibrinogen alpha chain	FIBA_HUMAN	P02671	Fibrinogen alpha chain
FIBB_HUMAN	P02675	Fibrinogen beta chain	FIBB_HUMAN	P02675	Fibrinogen beta chain
FINC_HUMAN	P02751	Fibronectin	FINC_HUMAN	P02751	Fibronectin
FLNA_HUMAN	P21333	Filamin-A	FLNA_HUMAN	P21333	Filamin-A
LEG1_HUMAN	P09382	Galectin-1	LEG1_HUMAN	P09382	Galectin-1
GNAS1_HUMAN	Q5JWF2	Guanine nucleotide-binding protein G(s) subunit alpha isoforms XLas	GNAS1_HUMAN	Q5JWF2	Guanine nucleotide-binding protein G(s) subunit alpha isoforms XLas
HSPB1_HUMAN	P04792	Heat shock protein beta-1	HSPB1_HUMAN	P04792	Heat shock protein beta-1
HBB_HUMAN	P68871	Hemoglobin subunit beta	HBB_HUMAN	P68871	Hemoglobin subunit beta
LAMA4_HUMAN	Q16363	Laminin subunit alpha-4	LAMA4_HUMAN	Q16363	Laminin subunit alpha-4
LAMC1_HUMAN	P11047	Laminin subunit gamma-1	LAMC1_HUMAN	P11047	Laminin subunit gamma-1
MOES_HUMAN	P26038	Moesin	MOES_HUMAN	P26038	Moesin
ML12A_HUMAN	P19105	Myosin regulatory light chain 12A	ML12A_HUMAN	P19105	Myosin regulatory light chain 12A
MYL9_HUMAN	P24844	Myosin regulatory light polypeptide 9	MYL9_HUMAN	P24844	Myosin regulatory light polypeptide 9
MYH10_HUMAN	P35580	Myosin-10	MYH10_HUMAN	P35580	Myosin-10
MYH9_HUMAN	P35579	Myosin-9	MYH9_HUMAN	P35579	Myosin-9
PPIA_HUMAN	P62937	Peptidyl-prolyl cis-trans isomerase A	PPIA_HUMAN	P62937	Peptidyl-prolyl cis-trans isomerase A
POSTN_HUMAN	Q15063	Periostin	POSTN_HUMAN	Q15063	Periostin
RAB10_HUMAN	P61026	Ras-related protein Rab-10	RAB10_HUMAN	P61026	Ras-related protein Rab-10
RAB1A_HUMAN	P62820	Ras-related protein Rab-1A	RAB1A_HUMAN	P62820	Ras-related protein Rab-1A
TLN1_HUMAN	Q9Y490	Talin-1	TLN1_HUMAN	Q9Y490	Talin-1
TLN2_HUMAN	Q9Y4G6	Talin-2	TLN2_HUMAN	Q9Y4G6	Talin-2
TENA_HUMAN	P24821	Tenascin	TENA_HUMAN	P24821	Tenascin
BGH3_HUMAN	Q15582	Transforming growth factor-beta-induced protein ig-h3	BGH3_HUMAN	Q15582	Transforming growth factor-beta-induced protein ig-h3
VINC_HUMAN	P18206	Vinculin	VINC_HUMAN	P18206	Vinculin
VTNC_HUMAN	P04004	Vitronectin	VTNC_HUMAN	P04004	Vitronectin
PARVA_HUMAN	Q9NVD7	Alpha-parvin	ANXA1_HUMAN	P04083	Annexin A1
PARVB_HUMAN	Q9HBI1	Beta-parvin	ANXA2_HUMAN	P07355	Annexin A2
COCA1_HUMAN	Q99715	Collagen alpha-1(XII) chain	BAIP2_HUMAN	Q9UQB8	Brain-specific angiogenesis inhibitor 1-associated protein 2
ITB1_HUMAN	P05556	Integrin beta-1	CLIC1_HUMAN	O00299	Chloride intracellular channel protein 1
LAMB1_HUMAN	P07942	Laminin subunit beta-1	COR1A_HUMAN	P31146	Coronin-1A
LAMB2_HUMAN	P55268	Laminin subunit beta-2	CYTA_HUMAN	P01040	Cystatin-A
LRP6_HUMAN	O75581	Low-density lipoprotein receptor-related protein 6	DESP_HUMAN	P15924	Desmoplakin
NID1_HUMAN	P14543	Nidogen-1	FIBG_HUMAN	P02679	Fibrinogen gamma chain
PALLD_HUMAN	Q8WX93	Palladin	LG3BP_HUMAN	Q08380	Galectin-3-binding protein
PDLI1_HUMAN	O00151	PDZ and LIM domain protein 1	ITAM_HUMAN	P11215	Integrin alpha-M
PGM5_HUMAN	Q15124	Phosphoglucomutase-like protein 5	K1C18_HUMAN	P05783	Keratin_ type I cytoskeletal 18
SRBS1_HUMAN	Q9BX66	Sorbin and SH3 domain-containing protein 1	LAMA3_HUMAN	Q16787	Laminin subunit alpha-3
TENX_HUMAN	P22105	Tenascin-X	LAMC2_HUMAN	Q13753	Laminin subunit gamma-2
CSPG2_HUMAN	P13611	Versican core protein	A2GL_HUMAN	P02750	Leucine-rich alpha-2-glycoprotein
			AOC3_HUMAN	Q16853	Membrane primary amine oxidase
			MYPC2_HUMAN	Q14324	Myosin-binding protein C_ fast-type
			MYPC1_HUMAN	Q00872	Myosin-binding protein C_ slow-type
			UNC5D_HUMAN	Q6UXZ4	Netrin receptor UNC5D
			NDKB_HUMAN	P22392	Nucleoside diphosphate kinase B
			PDLI5_HUMAN	Q96HC4	PDZ and LIM domain protein 5
			PKP2_HUMAN	Q99959	Plakophilin-2
			CD36_HUMAN	P16671	Platelet glycoprotein 4
			MTSS1_HUMAN	O43312	Protein MTSS 1
			S10AB_HUMAN	P31949	Protein S100-A11
			S10A8_HUMAN	P05109	Protein S100-A8
			S10A9_HUMAN	P06702	Protein S100-A9
			ROCK1_HUMAN	Q13464	Rho-associated protein kinase 1
			ROBO2_HUMAN	Q9HCK4	Roundabout homolog 2
			AT2A2_HUMAN	P16615	Sarcoplasmic/endoplasmic reticulum calcium ATPase 2
			TSP1_HUMAN	P07996	Thrombospondin-1
			TRPM7_HUMAN	Q96QT4	Transient receptor potential cation channel subfamily M member 7
			ZA2G_HUMAN	P25311	Zinc-alpha-2-glycoprotein

## Sheet: Table S5
Table S5. Shared and unique adhesion proteins in a comparison of porcine Lymphogel with human LymphogTable S5. Shared and unique adhesion proteins in a comparison of porcine Lymphogel with human Lymphogel.
P-Lymphogel			H-Lymphogel
Protein entry	Accession number	Protein description	Protein entry	Accession number	Protein description
RSSA_PIG	Q4GWZ2	40S ribosomal protein SA	RSSA_HUMAN	P08865	40S ribosomal protein SA
F1SB42_PIG	F1SB42	Ezrin	EZRI_HUMAN	P15311	Ezrin
F1RX37_PIG	F1RX37	Fibrinogen beta chain	FIBB_HUMAN	P02675	Fibrinogen beta chain
F1RX35_PIG	F1RX35	Fibrinogen gamma chain	MOES_HUMAN	P26038	Moesin
MOES_PIG	P26042	Moesin	RAB1A_HUMAN	P62820	Ras-related protein Rab-1A
A0A5G2Q820_PIG	A0A5G2Q820	Ras-related protein Rab-1A	TENA_HUMAN	P24821	Tenascin
A0A287AVF2_PIG	A0A287AVF2	Tenascin	VINC_HUMAN	P18206	Vinculin
VINC_PIG	P26234	Vinculin	FIBG_HUMAN	P02679	Fibrinogen gamma chain
A0A287AK19_PIG	A0A287AK19	Moesin.	ACTB_HUMAN	P60709	Actin_ cytoplasmic 1
A0A287BS42_PIG	A0A287BS42	Fermitin family member 3	ACTG_HUMAN	P63261	Actin_ cytoplasmic 2
F1RQ01_PIG	F1RQ01	Fermitin family member-3	ACTN1_HUMAN	P12814	Alpha-actinin-1
KSYK_PIG	Q00655	Tyrosine-protein kinase SYK	ACTN2_HUMAN	P35609	Alpha-actinin-2
A0A480EJV8_PIG	A0A480EJV8	Tyrosine protein kinase SYK	ACTN3_HUMAN	Q08043	Alpha-actinin-3
F1RGJ2_PIG	F1RGJ2	Catenin alpha 1	APOA4_HUMAN	P06727	Apolipoprotein A-IV
I3LUR7_PIG	I3LUR7	Collagen type VI alpha 3 chain	MUC18_HUMAN	P43121	Cell surface glycoprotein MUC18
A0A287BBX9_PIG	A0A287BBX9	Craniofacial development protein 1	CO3A1_HUMAN	P02461	Collagen alpha-1(III) chain
A0A287ATF2_PIG	A0A287ATF2	Desmoglein 2	CO6A1_HUMAN	P12109	Collagen alpha-1(VI) chain
K7GR16_PIG	K7GR16	Kin of IRRE-like protein 1 isoform 1	COEA1_HUMAN	Q05707	Collagen alpha-1(XIV) chain
A0A5G2R1K1_PIG	A0A5G2R1K1	Rac family small GTPase 2	COFA1_HUMAN	P39059	Collagen alpha-1(XV) chain
I3LVS7_PIG	I3LVS7	Ras homolog family member A	COIA1_HUMAN	P39060	Collagen alpha-1(XVIII) chain
A0A287ANK4_PIG	A0A287ANK4	Regulator of chromosome condensation 2	CO6A2_HUMAN	P12110	Collagen alpha-2(VI) chain
A0A287B272_PIG	A0A287B272	Talin 2	CO6A3_HUMAN	P12111	Collagen alpha-3(VI) chain
F1SRU2_PIG	F1SRU2	Zyxin	CSRP1_HUMAN	P21291	Cysteine and glycine-rich protein 1
			FIBA_HUMAN	P02671	Fibrinogen alpha chain
			FINC_HUMAN	P02751	Fibronectin
			FLNA_HUMAN	P21333	Filamin-A
			LEG1_HUMAN	P09382	Galectin-1
			GNAS1_HUMAN	Q5JWF2	Guanine nucleotide-binding protein G(s) subunit alpha isoforms XLas
			HSPB1_HUMAN	P04792	Heat shock protein beta-1
			HBB_HUMAN	P68871	Hemoglobin subunit beta
			LAMA4_HUMAN	Q16363	Laminin subunit alpha-4
			LAMC1_HUMAN	P11047	Laminin subunit gamma-1
			ML12A_HUMAN	P19105	Myosin regulatory light chain 12A
			MYL9_HUMAN	P24844	Myosin regulatory light polypeptide 9
			MYH10_HUMAN	P35580	Myosin-10
			MYH9_HUMAN	P35579	Myosin-9
			PPIA_HUMAN	P62937	Peptidyl-prolyl cis-trans isomerase A
			POSTN_HUMAN	Q15063	Periostin
			RAB10_HUMAN	P61026	Ras-related protein Rab-10
			TLN1_HUMAN	Q9Y490	Talin-1
			TLN2_HUMAN	Q9Y4G6	Talin-2
			BGH3_HUMAN	Q15582	Transforming growth factor-beta-induced protein ig-h3
			VTNC_HUMAN	P04004	Vitronectin
			ANXA1_HUMAN	P04083	Annexin A1
			ANXA2_HUMAN	P07355	Annexin A2
			BAIP2_HUMAN	Q9UQB8	Brain-specific angiogenesis inhibitor 1-associated protein 2
			CLIC1_HUMAN	O00299	Chloride intracellular channel protein 1
			COR1A_HUMAN	P31146	Coronin-1A
			CYTA_HUMAN	P01040	Cystatin-A
			DESP_HUMAN	P15924	Desmoplakin
			LG3BP_HUMAN	Q08380	Galectin-3-binding protein
			ITAM_HUMAN	P11215	Integrin alpha-M
			K1C18_HUMAN	P05783	Keratin_ type I cytoskeletal 18
			LAMA3_HUMAN	Q16787	Laminin subunit alpha-3
			LAMC2_HUMAN	Q13753	Laminin subunit gamma-2
			A2GL_HUMAN	P02750	Leucine-rich alpha-2-glycoprotein
			AOC3_HUMAN	Q16853	Membrane primary amine oxidase
			MYPC2_HUMAN	Q14324	Myosin-binding protein C_ fast-type
			MYPC1_HUMAN	Q00872	Myosin-binding protein C_ slow-type
			UNC5D_HUMAN	Q6UXZ4	Netrin receptor UNC5D
			NDKB_HUMAN	P22392	Nucleoside diphosphate kinase B
			PDLI5_HUMAN	Q96HC4	PDZ and LIM domain protein 5
			PKP2_HUMAN	Q99959	Plakophilin-2
			CD36_HUMAN	P16671	Platelet glycoprotein 4
			MTSS1_HUMAN	O43312	Protein MTSS 1
			S10AB_HUMAN	P31949	Protein S100-A11
			S10A8_HUMAN	P05109	Protein S100-A8
			S10A9_HUMAN	P06702	Protein S100-A9
			ROCK1_HUMAN	Q13464	Rho-associated protein kinase 1
			ROBO2_HUMAN	Q9HCK4	Roundabout homolog 2
			AT2A2_HUMAN	P16615	Sarcoplasmic/endoplasmic reticulum calcium ATPase 2
			TSP1_HUMAN	P07996	Thrombospondin-1
			TRPM7_HUMAN	Q96QT4	Transient receptor potential cation channel subfamily M member 7
			ZA2G_HUMAN	P25311	Zinc-alpha-2-glycoprotein

## Sheet: Table S6
Table S6. Unique adhesion proteins of human Lymphogel.
Protein entry	Accession number	Protein description
ANXA1_HUMAN	P04083	Annexin A1
ANXA2_HUMAN	P07355	Annexin A2
BAIP2_HUMAN	Q9UQB8	Brain-specific angiogenesis inhibitor 1-associated protein 2
CLIC1_HUMAN	O00299	Chloride intracellular channel protein 1
COR1A_HUMAN	P31146	Coronin-1A
CYTA_HUMAN	P01040	Cystatin-A
DESP_HUMAN	P15924	Desmoplakin
LG3BP_HUMAN	Q08380	Galectin-3-binding protein
ITAM_HUMAN	P11215	Integrin alpha-M
K1C18_HUMAN	P05783	Keratin_ type I cytoskeletal 18
LAMA3_HUMAN	Q16787	Laminin subunit alpha-3
LAMC2_HUMAN	Q13753	Laminin subunit gamma-2
A2GL_HUMAN	P02750	Leucine-rich alpha-2-glycoprotein
AOC3_HUMAN	Q16853	Membrane primary amine oxidase
MYPC2_HUMAN	Q14324	Myosin-binding protein C_ fast-type
MYPC1_HUMAN	Q00872	Myosin-binding protein C_ slow-type
UNC5D_HUMAN	Q6UXZ4	Netrin receptor UNC5D
NDKB_HUMAN	P22392	Nucleoside diphosphate kinase B
PDLI5_HUMAN	Q96HC4	PDZ and LIM domain protein 5
PKP2_HUMAN	Q99959	Plakophilin-2
CD36_HUMAN	P16671	Platelet glycoprotein 4
MTSS1_HUMAN	O43312	Protein MTSS 1
S10AB_HUMAN	P31949	Protein S100-A11
S10A8_HUMAN	P05109	Protein S100-A8
S10A9_HUMAN	P06702	Protein S100-A9
ROCK1_HUMAN	Q13464	Rho-associated protein kinase 1
ROBO2_HUMAN	Q9HCK4	Roundabout homolog 2
AT2A2_HUMAN	P16615	Sarcoplasmic/endoplasmic reticulum calcium ATPase 2
TSP1_HUMAN	P07996	Thrombospondin-1
TRPM7_HUMAN	Q96QT4	Transient receptor potential cation channel subfamily M member 7
ZA2G_HUMAN	P25311	Zinc-alpha-2-glycoprotein

## Sheet: Table S7
Table S7. Unique adhesion proteins of human Lymphogel with extracellular location based on UniProt database.
Protein entry	Accession number	Protein description
A2GL_HUMAN	P02750	Leucine-rich alpha-2-glycoprotein
ANXA1_HUMAN	P04083	Annexin A1 (
S10A8_HUMAN	P05109	Protein S100-A8
S10A9_HUMAN	P06702	Protein S100-A9
ANXA2_HUMAN	P07355	Annexin A2
TSP1_HUMAN	P07996	Thrombospondin-1
DESP_HUMAN	P15924	Desmoplakin
ZA2G_HUMAN	P25311	Zinc-alpha-2-glycoprotein
LG3BP_HUMAN	Q08380	Galectin-3-binding protein
LAMC2_HUMAN	Q13753	Laminin subunit gamma-2
LAMA3_HUMAN	Q16787	Laminin subunit alpha-3
PKP2_HUMAN	Q99959	Plakophilin-2
